# Supplementary material for: Designed CXCR4 mimic acts as a soluble chemokine receptor that blocks atherogenic inflammation by agonist-specific targeting
Source: Nat Commun. 2020 Nov 25;11:5981. doi: 10.1038/s41467-020-19764-z (PMC7689490; doi:10.1038/s41467-020-19764-z)
Supplement: Supplementary file 6 — Source Data [file 41467_2020_19764_MOESM6_ESM.xlsx]

## Sheet: Fig. 1c - right panel
Fig. 1c - right panel
	Log (MIF concentration) (M)	Fluorescence emission at 522 nm (a.u.)
		1st curve	2nd curve	3rd curve	Mean values of the 3 curves	SD
	-9.30103	10.2569	11.0881	10.3996	10.5815	0.44446
	-8.60206	10.4771	11.4036	11.1789	11.0199	0.48329
	-8.30103	11.478	10.6789	10.3243	10.8271	0.59095
	-7.90309	14.13	12.3772	12.2269	12.9114	1.05804
	-7.60206	13.9756	14.1035	13.7353	13.9381	0.18694
	-7.30103	17.8403	17.9691	18.4619	18.0904	0.32808
	-7	18.5372	20.5263	19.8631	19.6422	1.01278
	-6.60206	23.0084	22.9953	19.3896	21.7978	2.08554
	-6.30103	21.1821	22.3478	22.3908	21.9736	0.68577
	-6	23.5994	21.5877	21.5774	22.2548	1.16444
	App. Kd (nM)
	1st curve	2nd curve	3rd curve	Mean values of the 3 curves	SD
	44.7	40.4	36.9	40.7	4

## Sheet: Fig. 1d - right panel
Log (CXCL12 concentration) (M)	Fluorescence emission at 522 nm (a.u.)						Fig. 1d - right panel
	1st curve	2nd curve	3rd curve	Mean values of the 3 curves	SD
-8.19791	12.5437	10.2654	10.7606	11.1899	1.19828
-7.19791	11.5235	12.2056	11.0788	11.6026	0.56755
-6.19791	12.9239	12.6456	13.4604	13.01	0.41416
-5.49894	13.5029	12.3696	11.9416	12.6047	0.80676
-5.19791	11.9682	12.2261	10.825	11.6731	0.74571
	App. Kd (nM)
	1st curve	2nd curve	3rd curve	Mean values of the 3 curves	SD
	> 6340	> 6340	> 6340	> 6340	n/a

## Sheet: Fig. 1f
Log (MIF concentration) (M)	FP at 522 nm (mP)							Fig. 1f
	1st curve	2nd curve	3rd curve	Mean values of the 3 curves	SD
-9.3	225.68	225.52	222.51	224.57	1.79
-8.30103	222.36	220.63	221.75	221.58	0.877439
-7.90309	225.24	226.07	223.41	224.91	1.36
-7.60206	216.11	213.04	213.96	214.37	1.58
-7.30103	213.74	211.09	209.7	211.51	2.05
-7.16273	210.86	206.84	207.05	208.25	2.26
-6.90309	207.46	208.68	207.28	207.81	0.761665
-6.56067	213.6	210.49	206.64	210.24	3.49
	App. Kd (nM)
	1st curve	2nd curve	3rd curve	Mean values of the 3 curves	SD
	24.1	19.3	29.9	24.4	5.3

## Sheet: Fig. 1g
Log (CXCL12 concentration) (M)	FP at 522 nm (mP)						Fig. 1g
	1st curve	2nd curve	3rd curve	Mean values of the 3 curves	SD
-8.30103	186.66	190.29	192.54	189.83	2.97
-7.30103	184.81	183.9	188.16	185.62	2.24
-6.60206	187.16	187.54	188.9	187.87	0.914841
-5.60206	191.71	185.36	192.34	189.8	3.86
	App. Kd (nM)
	1st curve	2nd curve	3rd curve	Mean values of the 3 curves	SD
	> 2500	> 2500	> 2500	> 2500

## Sheet: Fig. 1h
Log (MIF concentration) (M)	Fraction bound
	1st curve	2nd curve	3rd curve	Mean values of the 3 curves	SD
-9.51544	0.03327	-0.39913	0.00872	-0.11904	0.24287
-9.21442	0.00315	-0.41606	0.37625	-0.01222	0.39638
-8.91339	0.09347	-0.02659	-0.34481	-0.09264	0.22648
-8.61236	0.24887	0.34302	-0.17873	0.13772	0.27807
-8.31133	0.20487	0.39494	0.16512	0.25498	0.12283
-8.0103	-0.10398	0.29617	0.15888	0.11703	0.20333
-7.70927	0.49159	0.12139	0.17694	0.26331	0.19964
-7.40824	0.58569	-0.13278	0.6754	0.37611	0.44298
-7.10721	0.50105	0.42152	0.57083	0.4978	0.07471
-6.80618	0.52665	0.49579	0.689	0.57048	0.1038
-6.50515	0.814	1.07258	0.48803	0.79153	0.29292
-6.20412	1.12544	0.90166	0.28739	0.7715	0.43393
-5.90309	0.57542	0.98189	0.89926	0.81886	0.21483
-5.30103	0.74677	1.32358	1.24783	1.10606	0.31345
-5	1.18468	1.11445	1.04954	1.11622	0.06759
	App. Kd (nM)
	1st curve	2nd curve	3rd curve	Mean values of the 3 curves	SD
	51.7	119.7	60.1	77.2	37.1

## Sheet: Fig. 1i
Log (CXCL12 concentration) (M)	ΔFnorm [‰]									Fig. 1i
	1st curve	2nd curve	3rd curve	4th curve	5th curve	Mean values of the 5 curves	SD
-10.0206	-1.56925	-3.5175	-9.67352	-3.90655	1.35942	-3.46148	4.05007
-9.71957	-2.88932	16.5306	-3.65489	1.94339	-1.61616	2.06273	8.36784
-9.41854	-1.52407	-3.61703	-6.59584	-1.25382	-0.32154	-2.66246	2.50713
-9.11751	0.75922	-3.84763	30.6766	4.64892	0.94151	6.63573	13.7729
-8.81648	2.65113	-6.76077	-4.49633	1.68493	1.66176	-1.05186	4.27264
-8.51545	1.21358	1.04722	-0.47932	2.01563	-0.86982	0.58546	1.21498
-8.21442	0.59456	-2.8903	-14.3902	-2.31279	-0.07482	-3.8147	6.09055
-7.91339	0.59994	7.65829	-2.19075	-2.84055	-1.69086	0.30721	4.30884
-7.61236	-0.22747	-2.92818	0.91034	2.83635	-1.01698	-0.08519	2.15044
-7.31133	2.20201	4.02141	8.25502	2.22952	3.4834	4.03827	2.48659
-7.0103	-0.93831	0.31153	5.82468	0.46887	2.46357	1.62607	2.64447
-6.70927	5.1298	6.06983	4.19707	3.20861	3.22383	4.36583	1.24087
-6.40824	-2.5308	2.84798	-1.89779	4.93761	2.72206	1.21581	3.26022
-6.10721	2.94494	15.3715	12.82	-4.47462	12.8496	7.9023	8.3996
-5.80618	9.13579	19.3294	12.6132	23.7025	7.27089	14.4103	6.93836
-5.50515	1.16996	14.5839	25.1431	10.7013	15.3963	13.3989	8.66232
	App. Kd (nM)
	1st curve	2nd curve	3rd curve	4th curve	5th curve	Mean values of the 3 curves	SD
	> 3125	541.2	> 3125	> 3125	> 3125	> 3125

## Sheet: Fig. 1j
	MIF			CXCL12					Fig. 1j
spotted amount (ng)	exp 1	exp 2	exp 3	exp 1	exp 2	exp 3
200	82.467	80.7693	78.8799	12.0709	13.2238	5.03664
100	61.0411	50.1326	43.1052	1.0457	0.530279	2.18921
50	32.8911	25.8007	15.9006	0.794738	0.265628	1.66085
25	28.6822	8.27677	14.9297	0.684521	0.191408	0.636837
12.5	16.174	5.50689	9.21041	0.70688	0.235354	1.01332
6.25	15.5938	2.44045	8.34551	0.699714	0.195314	0.808882
0	5.93653	0.136069	8.04145	0.550369	0.252932	0.545162
	Two-way ANOVA							Exact p values and Bonferroni correction
								MIF-CXCL12
	Sidak's multiple comparisons test	Mean Diff,	95,00% CI of diff,	Significant?	Summary			spotted amount	t	df	p-value (T-test)	Bonferroni (corrected)	Sidak (corrected)	signif at 0,05
								200	18.13	28	5.2364e-17	3.66548e-16	0	Yes
	MIF - CXCL12							100	13.36	28	1.13637e-13	7.95459e-13	7.95808e-13	Yes
	200	71.22	59,86 to 82,59	Yes	****			50	6.937	28	1.53132e-07	1.07192e-06	1.07192e-06	Yes
	100	52.51	41,15 to 63,88	Yes	****			25	3.709	28	0.000911629	0.0063814	0.00636398	Yes
	50	27.26	15,89 to 38,63	Yes	****			12.5	2.141	28	0.0411213	0.287849	0.254675	No
	25	14.57	3,206 to 25,94	Yes	**			6.25	1.592	28	0.122613	0.85829	0.599743	No
	12.5	8.411	-2,958 to 19,78	No	ns			0	0.4123	28	0.683259	1	0.99968	No
	6.25	6.257	-5,112 to 17,63	No	ns
	0	1.62	-9,748 to 12,99	No	ns

## Sheet: Fig. 2c - right panel
Log (MIF 38-80 concentration) (M)	Fluorescence emission at 522 nm (a.u.)							Fig. 2c - right panel
	1st curve	2nd curve	3rd curve	Mean values of the 3 curves	SD
-9.30103	11.734	11.5012	11.1725	11.4692	0.28211
-8.60206	12.3847	12.1366	12.1359	12.2191	0.14344
-8.30103	11.831	11.6466	10.8596	11.4457	0.51591
-7.90309	13.3116	15.1109	12.2866	13.5697	1.42973
-7.60206	14.9155	17.514	14.9969	15.8088	1.47731
-7.30103	17.9437	18.0616	19.2186	18.408	0.7045
-7	20.4207	19.8626	18.5725	19.6186	0.94795
-6.60206	20.7202	20.1267	20.5091	20.452	0.30084
-6.30103	25.0429	24.2138	24.8606	24.7058	0.4357
-6	25.557	24.8703	25.4488	25.292	0.36922
-5.90309	23.2477	24.9956	22.5225	23.5886	1.2713
	App. Kd (nM)
	1st curve	2nd curve	3rd curve	Mean values of the 3 curves	SD
	64.6	49	57.7	57.1	7.8

## Sheet: Fig. 2d - right panel
Log (MIF 54-80 concentration) (M)	Fluorescence emission at 522 nm (a.u.)						Fig. 2d - right panel
	1st curve	2nd curve	3rd curve	Mean values of the 3 curves	SD
-9.30103	7.55211	6.70114	6.39663	6.88329	0.59889
-8.60206	7.08966	7.24725	7.65706	7.33132	0.29289
-8.30103	7.16321	6.89577	6.66359	6.90752	0.25002
-7.60206	7.63485	7.25584	8.12397	7.67155	0.43523
-7.30103	8.21642	8.62711	8.04447	8.296	0.29936
-6.60206	9.7917	9.43487	9.55977	9.59545	0.18107
-6.30103	9.37719	9.1171	10.3351	9.6098	0.64145
-6	9.86769	10.0522	9.94728	9.95572	0.09254
	App. Kd (nM)
	1st curve	2nd curve	3rd curve	Mean values of the 3 curves	SD
	86.6	59.7	65.3	70.6	14.2

## Sheet: Fig. 2e - right panel
Fig. 2e - right panel
	Log (MIF 6-23 concentration) (M)	Fluorescence emission at 522 nm (a.u.)
		1st curve	2nd curve	3rd curve	Mean values of the 3 curves	SD
	-8.30103	9.33373	10.5412	8.91366	9.5962	0.84492
	-7.30103	8.88535	9.76825	7.91532	8.85631	0.92681
	-6.30103	9.43857	9.73288	10.1741	9.78185	0.3702
	-5.30103	9.02061	9.91431	9.0367	9.32387	0.5114
	-4.69897	10.7566	11.009	10.759	10.8415	0.14504
		App. Kd (nM)
		1st curve	2nd curve	3rd curve	Mean values of the 3 curves	SD
		> 20000	> 20000	> 20000	> 20000	n/a

[truncated: 69 more sheets: Fig. 2f - right panel, Fig. 2g - right panel, Fig. 2h, Fig. 3a and b, Fig. 3c, Fig. 3d and e, Fig. 3f, Fig. 3g and Suppl. Fig. 17b, Fig. 4b, Fig. 4c, Fig. 4d, Fig. 4e, Fig. 4i and j, Fig. 5a, Fig. 5b, Fig. 5c, Fig. 5e, Fig. 5g, Fig. 5l, Fig. 6a …]
